# Supplementary material for: The Role of Immature Platelet Fraction and Reticulated Platelets in Stroke Monitoring and Outcome Prognosis: A Systematic Review
Source: J Clin Med. 2025 Jul 5;14(13):4760. doi: 10.3390/jcm14134760 (PMC12250714; doi:10.3390/jcm14134760)
Supplement: Supplementary file 1 [file jcm-14-04760-s001.zip]

Archive with 2 entries (2 files):
- Table S1. PRISMA_2020_abstract_checklist.pdf
- Table S2. PRISMA_2020_checklist.pdf
